# Supplementary material for: Establishment and characterization of 18 Sarcoma Cell Lines: Unraveling the Molecular Mechanisms of Doxorubicin Resistance in Sarcoma Cell Lines
Source: J Transl Med. 2024 Oct 2;22:889. doi: 10.1186/s12967-024-05700-y (PMC11445991; doi:10.1186/s12967-024-05700-y)
Supplement: Supplementary file 2 — Supplementary Material 2 [file 12967_2024_5700_MOESM2_ESM.xlsx]

## Sheet: Table1
Table 1. Clinicopathological features of 18 sarcoma cell lines
SNU Number	Sex/Age	Diagnosis	In Vivo				In Vitro
			Size of tumor (cm)	Cellular morphology	Metastasis		Doubling Time(Day)	Cellular morphology
SNU-5373	M/81	MFS	2.7 x 1.5 x 0.8	spindle			7.989	polygonal
SNU-6035	M/85	UPS	5.5 x 5.0 x 2.3	spindle			3.431	fibroblast-like, polygonal
SNU-6036	F/58	UPS	2.4 x 2.0 x 1.2	spindle, pleomorphic			3.668	fibroblast-like
SNU-6179B	M/61	SS	16.0 x 6.5 x 3.5	spindle	Lung, Lymph Node		6.503	polygonal
SNU-6217A	M/82	MFS	5.7 x 5.1 x 3.8	spindle, pleomorphic			6.382	fibroblast-like, polygonal
SNU-6218A	F/67	CHS	10.5 x 3.5 x 3.3	chondrocytic			3.015	polygonal
SNU-6219A	F/75	UPS	22.0 x 14.5 x 9.0	spindle, pleomorphic	Lung, Lymph Node		5.794	fibroblast-like
SNU-6219B	F/75	UPS	22.0 x 14.5 x 9.0	spindle, pleomorphic	Lung, Lymph Node		4.002	polygonal
SNU-6219E	F/75	UPS	22.0 x 14.5 x 9.0	spindle, pleomorphic	Lung, Lymph Node		7.175	fibroblast-like
SNU-6246C	M/45	DSRCT	6.2 x 5.0 x 5.0	round			5.286	polygonal
SNU-6246D	M/45	DSRCT	6.2 x 5.0 x 5.0	round			5.041	polygonal
SNU-6349A	M/59	MFS	10.0 x 6.4 x 5.3	spindle, pleomorphic	Lung		5.101	fibroblast-like, polygonal
SNU-6362	F/43	PLS	7.2 x 2.8 x 1.5	spindle, pleomorphic, lipoblastic	Lung, Brain, Small Bowel		3.917	fibroblast-like, polygonal
SNU-6380B	F/72	DSRCT	5.2 x 4.5 x 2.5	round, epithelioid			5.735	fibroblast-like, polygonal
SNU-6766	M/74	UPS	15.5 x 15.1 x 4.8	spindle, pleomorphic, giant	Lung		4.612	fibroblast-like, polygonal
SNU-6837	M/61	OS	8.3 x 5.5 x 3.5	spindle	Lung, Bone		4.439	fibroblast-like
SNU-6938	M/41	FS	8.6 x 6.7 x 5.5	spindle			6.022	fibroblast-like, polygonal
SNU-6962	F/53	MFS	Not Available	Not Available			4.265	fibroblast-like
MFS = Myxofibrosarcoma, UPS = Undifferentiated Pleomorphic Sarcoma, SS = Synovial Sarcoma, CHS = Chondrosarcoma, DSRCT = Desmoplastic Small Round Cell Tumor, PLS = Pleomorphic Liposarcoma, OS = Osteosarcoma, FS = Fibrosarcoma

## Sheet: Supplementary Table 1
Supplementary Table 1. STR profiles of all normal, tumor tissues and cell lines from 14 patients
Sample Name	Amelogenin	D3S1358	D1S1656	D2S441	D10S1248	D13S317	Penta E	D16S539	D18S51	D2S1338	CSF1PO	Penta D	TH01	Vwa	D21S11	D7820	D5S818	TPOX	D8S1179	D12S931	D19S433	D61043	D22S1045	DYS391	FGA	DYS576	DYS570
SNU-5373_TumorTissue	X,Y	15	13,15	9.1,10	13,14	8,12	12,17	9	13,14	23	10,11	10,12	7,9	15,18	29,30	10,11	9,12	8	14,17	18,21	15.2	12,19	13,15	10	22,24	17	20
SNU-5373	X	15	13	9.1	13	12	12,17	9	14	23	10,11	10,12	9	18	29	10,11	9,12	8	14	18	15.2	19	13,15		24
SNU-6035_NormalTissue	X,Y	16,17	16,17.3	11,12	14,15	8	21,26	9,11	13,15	23	12,13	10,11	8,9	17	28,29	12	11,13	8	12,15	22,25	13	11,14	11,19	9	23.2,25	18	13
SNU-6035	X	16	17.3	11,12	15	8	21,26	9,11	13,15	23	12,13	11	8	17	28	12	11,13	8	12,15	22,25	13	11,14	11,19		23.2,25
SNU-6036_NormalTissue	X	15,18	11,16	11,13	12,13	10,12	12,16	9	14,17	20,23	11,12	9,12	6,7	16,17	30,31	10,12	10,13	8,11	13,14	20,22	14	10,17	15,17		23,25
SNU-6036	X	18	11	11	13	10	12,16	9	14	23	11,12	9	6	16,17	30	10,12	10,13	11	13,14	20,22	14	10	15,17		25
SNU-6179B_NormalTissue	X,Y	15,16	13,17.3	9.1,12	14	8	5,13	9,11	15,18	19,20	10,12	9,12	7,9.3	14,17	29,33.2	11,12	10,12	8,10	14	17,20	14,14.2	12,17	16	9	23,25	19	20
SNU-6179B	X,Y	15	13,17.3	9.1,12	14	8	5,13	9,11	15,18	19,20	10,12	9,12	7,9.3	14,17	29,33.2	11,12	10,12	8,10	14	17,20	14,14.2	12,17	16	9	23	19	20
SNU-6217A_TumorTissue	X,Y	15	13,15	9.1,10	13,14	8,12	12,17	9	13,14	23	10,11	10,12	7,9	15,18	29,30	10,11	9,12	8	14,17	18,21	15.2	12,19	13,15	10	22,24	17	20
SNU-6217A	X	15	13	9.1	13	12	17	9	14	23	10,11	10,12	9	18	29,30	10,11	9,12	8	14	18	15.2	19	13,15		24
SNU-6218A_NormalTissue	X	15,18	15,16	11,14	12,14	10,12	18,19	9	15,17	17,19	12	12,13	7,9	16,19	31.2,34	9,12	10,12	8,11	11,15	18,19	13,14	14,18	15,16		22
SNU-6218A_TumorTissue	X	15,18	15,16	11,14	12,14	10,12	18,19	9	15,17	17,19	12	12,13	7,9	16,19	31.2,34	9,12	10,12	8,11	11,15	18,19	13,14	14,18	15,16		22
SNU-6218A	X	15,18	15,16	11,14	12,14	10,12	18,19	9	15,17	17,19	12	12,13	7,9	16,19	31.2,34	9,12	10,12	8,11	11,15	,18,19	13,14	14,18	15,16		22
SNU-6219_NormalTissue	X	14,15	15,18.3	11	13,14	8,12	14,15	9	14,15	25	12	9,12	6,9	17	30,31	11,12	11	8,11	13	17,19	12,13	14,19	16,18		21,23
SNU-6219_TumorTissue	X	15	18.3	11	13	12	14,15	9	14,15	25	12	12	6	17	30	11,12	11	8	13	17,19	13	14,19	16,18		21,23
SNU-6219A	X	15	18.3	11	13	12	14,15	9	14,15	25	12	12	6	17	30	11,12	11	8	13	17,19	13	14,19	16,18		21,23
SNU-6219B	X	15	18.3	11	13	12	14,15	9	14,15	25	12	12	6	17	30	11,12	11	8	13	19	13	14,19	16,18		21,23
SNU-6219E	X	15	18.3	11	13	12	14,15	9	14,15	25	12	12	6	17	30	11,12	11	8	13	17,19	13	14,19	16,18		21,23
SNU-6246_NormalTissue	X,Y	15,16	13,16	9.1,10	13	8,13	5,17	10,13	13,14	19	11,12	9,12	9,9.3	18,20	29,30	8,10	11	8,9	11,12	18,19	14,15.2	13	15	10	21,26	19	18
SNU-6246_TumorTissue	X,Y	15,16	13,16	9.1,10	13	8,13	5,17	10,13	13,14	19	11,12	9,12	9,9.3	18,20	29,30	8,10	11	8,9	11,12	18,19	14,15.2	13	15	10	21,26	19	18
SNU-6246C	X,Y	15,16	13,16	9.1,10	13	8,13	5	10,13	13,14	19	11,12	9,12	9,9.3	18,20	29,31	8,10	11	8,9	11,12	18,19	14,15.2	13	15	10	21,26	19	18
SNU-6246D	X,Y	15,16	13,16	9.1,10	13	8,13	5,17	10,13	13,14	19	11,12	9,12	9,9.3	18,20	29,30	8,10	11	8,9	11,12	18,19	14,15.2	13	15	10	21,26	19	18
SNU-6349A_NormalTissue	X,Y	15,16	15,17.3	12	12,14	9,11	17,18	9,12	14	23,25	9,13	8,13	6,9	14,18	30	9,11	8,12	11,12	12,15	18,21	13,14	13,14	15,16	10	23	17	17
SNU-6349A_TumorTissue	X,Y	15,16	15	12	12,14	9,11	17,18	9,12	14	25	9,13	8,13	6	14	30	9,11	8,12	11,12	15	21	13,14	13,14	15	10	23	17	17
SNU-6349A	X,Y	15,16	15,17.3	12	14	9,11	17,18	9,12	14	25	9,13	8,13	6	14	30	9,11	8,12	11,12	15	21	13,14	13,14	15	10	23	17	17
SNU-6362_NormalTissue	X	15,16	11,18	11,12	14,15	8,12	15	11,12	13,15	17,19	10	9	6,9	14,18	28,30	11,12	11,13	8,11	12	18,20	14,15.2	11,12	15,17		22,25
SNU-6362	X	15,16	18	12	14	12	15	11,12	13,15	19	10	9	6,9	14,18	28,30	11,12	11,13	8	12	18,20	14,15.2	11	15,17		22,25
SNU-6380B_NormalTissue	X	17,18	16	11,14	13,16	8,12	14,23	10,11	13,16	19,25	11,13	9,11	9	17,18	28,29	10,10.1	11,12	8,11	12,13	18,20	14	17,18	11,16		23,25
SNU-6380B_TumorTissue	X	17,18	16	11,14	13,16	8,12	14,23	10,11	13,16	19,25	11,13	9,11	9	17,18	28,29	10,10.1	11,12	8,11	12,13	18,20	14	17,18	11,16		23,25
SNU-6380B	X	17,18	16	11,14	16	8,12	14,23	10,11	13,16	19,25	11,13	9,11	9	17,18	28,29	10	11,12	8,11	12,13	18,20	14	17,18	11,16	-	23,25	-	-
SNU-6766_NormalTissue	X,Y	16	13,16.3	10,13	13	11	14,19	11	14,17	19,23	9,12	9,10	9	17	29,32.2	8,11	10,12	9	12,17	18,22	13	17,18	11,17	10	23,24	18	16
SNU-6766_TumorTissue	X,Y	16	13	10,13	13	11	14,19	11	14	23	9,12	9	9	17	29	8,11	10,12	9	12,17	18,22	13	17,18	11,17	10	23,24	18	16
SNU-6766	X,Y	16	13	10,13	13	11	14,19	9,11	14	23	9,12	9	9	17	29	8,11	10,12	9	12,17	18,22	13	17	11,17	10	23,24	18	16
SNU-6837_NormalTissue	X,Y	16,17	13,17.3	10,11	14	8,10	11,18	11,12	14,16	18,19	9,12	9,11	9	17,19	30,31.2	8,10	10,11	8,11	12,13	17,18	13,14	14,20	11,15	10	19,23	18	18
SNU-6837	X,Y	17	13	10	14	10	11,18	12	14	18	9	9	9,	17,19	31.2	8,10	10	11	13	17,18	13	14	15	10	19	18	18
SNU-6938	X,Y	15,16	15,17	12	13	12,13	5,14	11	14,15	18,22	11	9,11	7,9	17,19	29,30	10	10,13	11	12,13	17,22	13,14	17,18	11	10	19,23	17	16
SNU-6962	X	14,17	15	11	15	12	16,17	9	13,16	19	9,13	12	9	16	28.2	10,11	11,13	8	15	20	14	12	15,16		23

## Sheet: Supplementary Table 2A
Supplementary Table 2A. Area under the curve (AUC) values of 18 cell lines from 6 drugs
Drug	Max Conc.(uM)	SNU-5373	SNU-6035	SNU-6036	SNU-6179B	SNU-6217A	SNU-6218A	SNU-6219A	SNU-6219B	SNU-6219E	SNU-6246C	SNU-6246D	SNU-6349A	SNU-6362	SNU-6380B	SNU-6766	SNU-6837	SNU-6938	SNU-6962
Doxorubicin	50	1.38969	1.08907	1.02772	0.295373	1.09818	0.585438	1.12059	1.0263	1.05787	0.308351	0.392005	0.839585	0.430967	0.835922	1.55738	1.35215	0.86508	1.192
Ifosfamide	1000	1.2309	1.03499	1.16876	1.0528	1.25371	1.07666	1.0965	1.21504	1.12287	1.21026	1.29498	1.22588	1.16402	1.16101	1.45255	1.26079	1.17187	1.19811
Gemcitabine	100	1.62366	1.11841	1.16252	1.03896	1.31224	0.979121	1.44917	1.02341	1.05891	1.31184	1.39512	1.22056	0.224676	1.51493	1.94193	1.44011	1.67239	1.49499
Dacarbazine	1000	1.27533	1.03209	1.11752	1.08051	1.28753	0.88321	1.01438	1.20938	1.18199	1.13381	1.37077	1.26773	1.06746	1.1753	1.45631	1.1884	1.16982	1.17959
Docetaxel	10	1.76276	1.06472	1.07136	1.25328	1.62367	0.553179	1.2939	1.61027	1.24863	1.46901	1.47324	1.30869	0.410614	0.927426	1.88864	0.82749	1.49951	1.53186
Pazopanib	500	1.09665	0.754287	1.09806	0.860984	1.23363	0.823088	1.0337	1.24388	1.10768	1.30644	1.30223	1.09993	0.973145	0.858015	1.29545	1.12177	1.03613	1.13703

## Sheet: Supplementary Table 2B
Supplementary Table 2B. Determining Doxorubicin Sensitivity based on GDSC Sarcoma Cell Lines
CellName	Doxorubicin	Sensitivity		Median AUC
RH-1	0.025132	sensitive		0.288188
ES7	0.072793	sensitive
HT-1080	0.079692	sensitive
ES8	0.093698	sensitive
ESS-1	0.103278	sensitive
EW-16	0.107389	sensitive
ES1	0.110144	sensitive
SW982	0.124122	sensitive
SK-UT-1	0.125585	sensitive
HOS	0.134008	sensitive
Hs-633T	0.139714	sensitive
EW-7	0.164399	sensitive
MHH-ES-1	0.177454	sensitive
EW-22	0.182745	intermediate
GCT	0.1898	intermediate
MES-SA	0.193395	intermediate
EW-1	0.198271	intermediate
ES4	0.205578	intermediate
RH-41	0.208732	intermediate
SK-LMS-1	0.217792	intermediate
U-2 OS	0.232939	intermediate
MFH-ino	0.240037	intermediate
RKN	0.243233	intermediate
VA-ES-BJ	0.246676	intermediate
TC-71	0.274701	intermediate
EW-3	0.284406	intermediate
CHSA0011	0.291971	intermediate
HuO9	0.307922	intermediate
SK-ES-1	0.330155	intermediate
CS1	0.338172	intermediate
CHSA0108	0.339962	intermediate
ES5	0.350956	intermediate
SK-PN-DW	0.359825	intermediate
RD	0.373103	intermediate
CHSA8926	0.373189	intermediate
CAL-72	0.374188	intermediate
SW872	0.374867	intermediate
H-EMC-SS	0.382992	intermediate
Saos-2	0.416772	intermediate
MG-63	0.452544	resistant
RH-18	0.499074	resistant
SJSA-1	0.504268	resistant
EW-18	0.562291	resistant
EW-13	0.565263	resistant
NY	0.56726	resistant
HuO-3N1	0.571942	resistant
ES6	0.600199	resistant
SW684	0.600711	resistant
NOS-1	0.628842	resistant
EW-24	0.690446	resistant
CADO-ES1	0.842772	resistant
EW-11	0.929941	resistant

## Sheet: Supplementary Table 2C
Supplementary Table 2C. Determining Gemcitabine Sensitivity based on GDSC Sarcoma Cell Lines
CellName	Gemcitabine	Sensitivity		Median AUC
EW-12	0.106434	sensitive		0.565839
ES8	0.348814	sensitive
EW-22	0.350865	sensitive
ES5	0.353349	sensitive
RH-1	0.358171	sensitive
SK-ES-1	0.360591	sensitive
TE-441-T	0.36922	sensitive
EW-7	0.370471	sensitive
EW-1	0.381345	sensitive
EW-3	0.396884	sensitive
HuO9	0.406867	sensitive
ES7	0.409776	sensitive
ES4	0.42679	sensitive
TC-71	0.433044	intermediate
Hs-633T	0.444624	intermediate
EW-16	0.456831	intermediate
SK-UT-1	0.456979	intermediate
VA-ES-BJ	0.464946	intermediate
MHH-ES-1	0.466619	intermediate
ESS-1	0.467971	intermediate
CADO-ES1	0.49578	intermediate
SK-LMS-1	0.516313	intermediate
HOS	0.516915	intermediate
SW982	0.531413	intermediate
NY	0.544636	intermediate
MG-63	0.559042	intermediate
MES-SA	0.572635	intermediate
EW-11	0.583612	intermediate
SW872	0.590829	intermediate
SJSA-1	0.631437	intermediate
GCT	0.63551	intermediate
EW-13	0.637688	intermediate
MFH-ino	0.684952	intermediate
CS1	0.688989	intermediate
Saos-2	0.694304	intermediate
CAL-78	0.709329	intermediate
ES6	0.715479	intermediate
EW-24	0.722167	intermediate
CHSA0011	0.740455	intermediate
H-EMC-SS	0.743878	intermediate
CAL-72	0.750549	resistant
SK-PN-DW	0.758898	resistant
HT-1080	0.762315	resistant
HuO-3N1	0.770363	resistant
RH-41	0.797142	resistant
CHSA0108	0.799496	resistant
EW-18	0.877857	resistant
CHSA8926	0.903824	resistant
RD	0.90445	resistant
SW684	0.932109	resistant
RKN	0.957299	resistant
U-2-OS	0.960107	resistant
NOS-1	0.978571	resistant

## Sheet: Supplementary Table 3A
Supplementary Table 3A. Mutational Profiles of SNU Sarcoma Cell Lines
Cell Name	Chr	POS	Effect	Gene_Name	HGVS.c
SNU-6035	chr11	108173629	missense_variant	ATM	c.5369A>G
SNU-6219A	chrX	76939492	missense_variant	ATRX	c.1256C>T
SNU-6219B	chrX	76939492	missense_variant	ATRX	c.1256C>T
SNU-6219E	chrX	76939492	missense_variant	ATRX	c.1256C>T
SNU-6349A	chrX	76855287	frameshift_variant	ATRX	c.5698-6_5699delCTCTAGGG
SNU-6362	chrX	76875962	frameshift_variant	ATRX	c.5166_5172delTATTCTA
SNU-6036	chr12	112036759	missense_variant	ATXN2	c.560A>C
SNU-6036	chr12	112036762	missense_variant	ATXN2	c.557A>C
SNU-6938	chr12	112037054	missense_variant	ATXN2	c.265C>T
SNU-6837	chr15	91298125	missense_variant	BLM	c.1044G>A
SNU-6246C	chr2	38301574	missense_variant	CYP1B1	c.958G>T
SNU-6246D	chr2	38301574	missense_variant	CYP1B1	c.958G>T
SNU-6962	chr1	162731077	missense_variant	DDR2	c.932G>A
SNU-6938	chr16	89874771	missense_variant	FANCA	c.527C>T
SNU-6938	chr16	89862367	missense_variant	FANCA	c.953G>T
SNU-5373	chr6	44221316	missense_variant	HSP90AB1	c.2156G>A
SNU-6179B	chr6	44221316	missense_variant	HSP90AB1	c.2156G>A
SNU-6217A	chr6	44221316	missense_variant	HSP90AB1	c.2156G>A
SNU-6938	chr6	44221316	missense_variant	HSP90AB1	c.2156G>A
SNU-6218A	chr2	209113113	missense_variant	IDH1	c.394C>G
SNU-6380B	chr11	118344503	missense_variant	KMT2A	c.2629G>A
SNU-6179B	chr2	141459413	missense_variant&splice_region_variant	LRP1B	c.6304G>A
SNU-6962	chr2	141250216	missense_variant	LRP1B	c.9081A>T
SNU-5373	chr3	178936082	missense_variant	PIK3CA	c.1624G>A
SNU-6217A	chr3	178936082	missense_variant	PIK3CA	c.1624G>A
SNU-6219A	chr7	106508595	missense_variant	PIK3CG	c.589G>A
SNU-6219B	chr7	106508595	missense_variant	PIK3CG	c.589G>A
SNU-6219E	chr7	106508595	missense_variant	PIK3CG	c.589G>A
SNU-6349A	chr7	106508595	missense_variant	PIK3CG	c.589G>A
SNU-6766	chr17	58740438	missense_variant	PPM1D	c.1343A>G
SNU-6362	chr19	39055854	missense_variant	RYR1	c.12880A>G
SNU-6362	chr5	236676	missense_variant	SDHA	c.1394G>A
SNU-6380B	chr20	36760894	missense_variant	TGM2	c.1624G>T
SNU-5373	chr17	7577549	frameshift_variant	TP53	c.731delG
SNU-6036	chr17	7577557	frameshift_variant	TP53	c.723delC
SNU-6217A	chr17	7577549	frameshift_variant	TP53	c.731delG
SNU-6349A	chr17	7577157	splice_acceptor_variant&intron_variant	TP53	c.783-2A>T
SNU-6362	chr17	7578448	missense_variant	TP53	c.482C>A
SNU-6380B	chr17	7576848	splice_donor_variant	TP53	c.985_993+4delACCCTTCAGGTAC
SNU-6766	chr17	7578526	missense_variant	TP53	c.404G>A
SNU-6962	chr4	6302757	missense_variant	WFS1	c.1235T>C
SNU-6218A	chr8	30973938	missense_variant	WRN	c.2342C>T
SNU-6766	chr8	31012230	missense_variant	WRN	c.3778G>A
SNU-6218A	chr10	31809951	missense_variant	ZEB1	c.1691C>A
SNU-6766	chr10	31810667	missense_variant	ZEB1	c.2407A>G

## Sheet: Supplementary Table 3B
Supplementary Table 3B. Mutational Profiles of CCLE Sarcoma Cell Lines
Cell Name	Chr	POS	Effect	Gene_Name	HGVS.c
ACH-000054	chr2	209113113	Missense_Mutation	IDH1	c.394C>T
ACH-000054	chr4	6303080	Nonsense_Mutation	WFS1	c.1558C>T
ACH-000054	chr8	30922573	Missense_Mutation	WRN	c.498T>A
ACH-000087	chr17	7578403	Missense_Mutation	TP53	c.527G>T
ACH-000087	chr2	38301786	Missense_Mutation	CYP1B1	c.746A>C
ACH-000087	chr17	44064449	Frame_Shift_Ins	MAPT	c.1170_1171insA
ACH-000100	chr17	7578464	Frame_Shift_Del	TP53	c.454_466delCCGCCCGGCACCC
ACH-000100	chr1	215848078	Missense_Mutation	USH2A	c.13175G>T
ACH-000145	chr17	7577548	Missense_Mutation	TP53	c.(733-735)Ggc>Agc
ACH-000145	chr17	7577571	Missense_Mutation	TP53	c.710T>A
ACH-000169	chr17	7577539	Missense_Mutation	TP53	c.742C>T
ACH-000169	chr11	108115669	Missense_Mutation	ATM	c.817G>A
ACH-000210	chr7	87174185	Missense_Mutation	ABCB1	c.2018G>A
ACH-000210	chr4	89039297	Missense_Mutation	ABCG2	c.805C>T
ACH-000210	chr17	44064449	Frame_Shift_Ins	MAPT	c.1170_1171insA
ACH-000359	chrX	76939513	Missense_Mutation	ATRX	c.1235A>G
ACH-000364	chr12	100955759	Missense_Mutation	NR1H4	c.1175T>G
ACH-000364	chr17	58740467	Nonsense_Mutation	PPM1D	c.1372C>T
ACH-000391	chr17	7578204	In_Frame_Del	TP53	c.643_645delAGT
ACH-000391	chrX	76939673	Frame_Shift_Ins	ATRX	c.1074_1075insA
ACH-000391	chr2	141283884	Missense_Mutation	LRP1B	c.7798G>T
ACH-000410	chr1	216373295	Missense_Mutation	USH2A	c.3485C>T
ACH-000410	chr1	216591864	Missense_Mutation	USH2A	c.643A>T
ACH-000410	chr3	10106100	Missense_Mutation	FANCD2	c.2008G>T
ACH-000424	chr17	7578212	Nonsense_Mutation	TP53	c.637C>T
ACH-000424	chr1	216390803	Missense_Mutation	USH2A	c.3083C>G
ACH-000424	chr2	141260581	Nonsense_Mutation	LRP1B	c.8613T>A
ACH-000424	chr17	44064449	Frame_Shift_Ins	MAPT	c.1170_1171insA
ACH-000424	chr12	117701769	Missense_Mutation	NOS1	c.2147G>T
ACH-000449	chr17	44064449	Frame_Shift_Ins	MAPT	c.1170_1171insA
ACH-000505	chr19	38956886	Missense_Mutation	RYR1	c.3026T>C
ACH-000505	chr19	39062846	Missense_Mutation	RYR1	c.13934G>A
ACH-000505	chr17	7578406	Missense_Mutation	TP53	c.524G>A
ACH-000505	chr11	108178655	Frame_Shift_Ins	ATM	c.5706_5707insA
ACH-000505	chr2	141598533	Missense_Mutation	LRP1B	c.5068C>T
ACH-000613	chr2	209106791	Missense_Mutation	IDH1	c.777G>A
ACH-000613	chr17	7578463	Missense_Mutation	TP53	c.467G>C
ACH-000613	chr4	89052351	Missense_Mutation	ABCG2	c.393G>T
ACH-000613	chr2	160261539	Frame_Shift_Ins	BAZ2B	c.2763_2764insA
ACH-000689	chr21	37442679	Missense_Mutation	CBR1	c.266A>G
ACH-000689	chr20	36776427	Missense_Mutation	TGM2	c.617A>C
ACH-000748	chr17	7577120	Missense_Mutation	TP53	c.818G>A
ACH-000748	chrX	76939673	Frame_Shift_Ins	ATRX	c.1074_1075insA
ACH-000748	chr11	118380768	Missense_Mutation	KMT2A	c.11006A>G
ACH-000835	chr19	38993342	Missense_Mutation	RYR1	c.7810G>A
ACH-000835	chr17	7576897	Nonsense_Mutation	TP53	c.948_949CC>TT
ACH-000835	chr17	7577539	Missense_Mutation	TP53	c.741_742CC>TT
ACH-000835	chr1	215820905	Missense_Mutation	USH2A	c.14750G>A
ACH-000835	chr1	215916624	Missense_Mutation	USH2A	c.11443A>T
ACH-000835	chr1	215987214	Missense_Mutation	USH2A	c.9603G>C
ACH-000835	chr1	216495248	Missense_Mutation	USH2A	c.1621G>A
ACH-000835	chr7	87190654	Missense_Mutation	ABCB1	c.752G>T
ACH-000835	chr2	160287562	Missense_Mutation	BAZ2B	c.2006C>T
ACH-000835	chr7	140453136	Missense_Mutation	BRAF	c.1799T>A
ACH-000835	chr11	118377121	Missense_Mutation	KMT2A	c.10514C>T
ACH-000835	chr2	141264431	Missense_Mutation	LRP1B	c.8455C>T
ACH-000835	chr2	142238094	Missense_Mutation	LRP1B	c.214G>A
ACH-000835	chr17	44060678	Missense_Mutation	MAPT	c.508C>T
ACH-000835	chr17	44060679	Missense_Mutation	MAPT	c.509C>T
ACH-000835	chr7	106509711	Missense_Mutation	PIK3CG	c.1705G>A
ACH-000913	chr19	38981327	Nonsense_Mutation	RYR1	c.6082C>T
ACH-000913	chr5	226041	Missense_Mutation	SDHA	c.500A>G
ACH-000913	chr17	7578212	Nonsense_Mutation	TP53	c.637C>T
ACH-000913	chr1	215823964	Missense_Mutation	USH2A	c.14313C>A
ACH-000913	chr1	215955450	Missense_Mutation	USH2A	c.10674A>C
ACH-000913	chr1	216462729	Missense_Mutation	USH2A	c.1864G>A
ACH-000913	chr11	108216596	Nonsense_Mutation	ATM	c.8545C>T
ACH-000913	chr11	108236109	Missense_Mutation	ATM	c.9045G>T
ACH-000913	chr15	91326134	Missense_Mutation	BLM	c.2638G>C
ACH-000913	chr3	10076391	Missense_Mutation	FANCD2	c.286T>G
ACH-000913	chr2	141607884	Missense_Mutation	LRP1B	c.4726C>A
ACH-000939	chr3	178916876	Missense_Mutation	PIK3CA	c.263G>A
ACH-000939	chr19	38933046	Nonsense_Mutation	RYR1	c.223C>T
ACH-000939	chr19	39027406	Splice_Site	RYR1	c.11607C>T
ACH-000939	chr5	236616	Missense_Mutation	SDHA	c.1334C>T
ACH-000939	chr17	7577538	Missense_Mutation	TP53	c.(742-744)cGg>cAg
ACH-000939	chr17	7578406	Missense_Mutation	TP53	c.524G>A
ACH-000939	chr1	215848751	Missense_Mutation	USH2A	c.12502T>C
ACH-000939	chr7	87178807	Frame_Shift_Del	ABCB1	c.1581_1582delAG
ACH-000939	chr11	108143552	Missense_Mutation	ATM	c.3257G>A
ACH-000939	chr2	160289594	Missense_Mutation	BAZ2B	c.1574C>T
ACH-000939	chr2	38301592	Missense_Mutation	CYP1B1	c.940C>T
ACH-000939	chr3	10074635	Missense_Mutation	FANCD2	c.184G>A
ACH-000939	chr3	10076461	Missense_Mutation	FANCD2	c.356G>A
ACH-000939	chr11	118344185	Frame_Shift_Ins	KMT2A	c.2311_2312insC
ACH-000939	chr2	141751647	Missense_Mutation	LRP1B	c.2561A>G
ACH-000939	chr17	38567474	Missense_Mutation	TOP2A	c.1090G>C
ACH-001193	chr17	7578403	Missense_Mutation	TP53	c.527G>T
ACH-001193	chr11	108178655	Frame_Shift_Ins	ATM	c.5706_5707insA
ACH-001193	chr2	160240175	Missense_Mutation	BAZ2B	c.3703A>T
ACH-001193	chr2	160261539	Frame_Shift_Ins	BAZ2B	c.2763_2764insA
ACH-001274	chr7	140453136	Missense_Mutation	BRAF	c.1799T>A
ACH-001274	chr3	10106112	Splice_Site	FANCD2	c.2020G>A
ACH-001274	chr11	118368768	Missense_Mutation	KMT2A	c.5782G>A
ACH-001274	chr17	58734173	Missense_Mutation	PPM1D	c.1231C>T
ACH-001274	chr17	58734174	Missense_Mutation	PPM1D	c.1232C>T
ACH-001519	chr17	58740438	Missense_Mutation	PPM1D	c.1343A>G
ACH-001526	chr1	216243460	Missense_Mutation	USH2A	c.6032A>G
ACH-001526	chr12	100957204	Missense_Mutation	NR1H4	c.1368G>A
ACH-001526	chr17	58740467	Nonsense_Mutation	PPM1D	c.1372C>T
ACH-001526	chr17	38559264	Missense_Mutation	TOP2A	c.2326G>T
ACH-001702	chr19	39001389	Missense_Mutation	RYR1	c.9090C>A
ACH-001702	chr19	39018360	Missense_Mutation	RYR1	c.10760A>G
ACH-001702	chr15	91337481	Missense_Mutation	BLM	c.3104A>G
ACH-001715	chr7	87179338	Missense_Mutation	ABCB1	c.1383A>G
ACH-002067	chr17	7577120	Missense_Mutation	TP53	c.818G>A
ACH-002067	chr15	91341522	Missense_Mutation	BLM	c.3313C>T
ACH-002093	chr2	209113112	Missense_Mutation	IDH1	c.395G>T
ACH-002093	chr17	7577121	Missense_Mutation	TP53	c.817C>T
ACH-002094	chr2	209113113	Missense_Mutation	IDH1	c.394C>G
ACH-002099	chr17	7577547	Missense_Mutation	TP53	c.734G>A
ACH-002103	chr17	7577538	Missense_Mutation	TP53	c.(742-744)cGg>cAg
ACH-002105	chr3	178917478	Splice_Site	PIK3CA	c.353G>A
ACH-002106	chr17	7577538	Missense_Mutation	TP53	c.(742-744)cGg>cAg
ACH-002106	chr17	38552663	Missense_Mutation	TOP2A	c.3592G>A
ACH-002107	chr1	162740234	Missense_Mutation	DDR2	c.1436C>A
ACH-002107	chr17	7578370	Splice_Site	TP53	c.e5+1
ACH-002108	chr19	39062897	Missense_Mutation	RYR1	c.13985A>G
ACH-002108	chr17	7578393	Missense_Mutation	TP53	c.537T>G
ACH-002109	chr16	89825110	Missense_Mutation	FANCA	c.2856G>C
ACH-002109	chr5	226103	Missense_Mutation	SDHA	c.562C>G
ACH-002109	chr17	7578526	Missense_Mutation	TP53	c.404G>T
ACH-002110	chr17	7577121	Missense_Mutation	TP53	c.817C>T
ACH-002110	chr1	215821936	Missense_Mutation	USH2A	c.14516C>T
ACH-002111	chr17	7577121	Missense_Mutation	TP53	c.817C>T
ACH-002111	chrX	76939099	Missense_Mutation	ATRX	c.1649G>C
ACH-002111	chr21	37445147	Missense_Mutation	CBR1	c.801A>T
ACH-002113	chr17	7576904	Frame_Shift_Del	TP53	c.942delC
ACH-002113	chr17	7578388	Missense_Mutation	TP53	c.542G>A
ACH-002114	chr17	7579328	Frame_Shift_Del	TP53	c.359delA
ACH-002115	chr17	7578403	Missense_Mutation	TP53	c.527G>T
ACH-002115	chrX	76855222	Nonsense_Mutation	ATRX	c.5765T>G
ACH-002115	chr11	118375312	Missense_Mutation	KMT2A	c.8705A>T
ACH-002115	chr10	31816067	Missense_Mutation	ZEB1	c.3250G>A
ACH-002116	chr17	7578406	Missense_Mutation	TP53	c.524G>A
ACH-002116	chr7	87178750	Missense_Mutation	ABCB1	c.1639C>T
ACH-002116	chr2	141812816	Missense_Mutation	LRP1B	c.1421C>A
ACH-002117	chr3	178952085	Missense_Mutation	PIK3CA	c.3140A>G
ACH-002117	chr17	7578440	Missense_Mutation	TP53	c.490A>G
ACH-002117	chr1	215808014	Missense_Mutation	USH2A	c.15084G>C
ACH-002118	chr17	7579312	Splice_Site	TP53	c.375G>A
ACH-002119	chr7	87190606	Missense_Mutation	ABCB1	c.800T>G
ACH-002119	chrX	76907713	Missense_Mutation	ATRX	c.4448T>A
ACH-002142	chr17	7579461	Frame_Shift_Ins	TP53	c.225_226insT
ACH-002178	chr1	216173884	Missense_Mutation	USH2A	c.6346C>A
ACH-002194	chr19	39058490	Missense_Mutation	RYR1	c.13592C>A
ACH-002194	chr17	7578190	Missense_Mutation	TP53	c.659A>G
ACH-002246	chr1	162722918	Missense_Mutation	DDR2	c.116G>C
ACH-002246	chr17	7577086	Frame_Shift_Del	TP53	c.852delA
ACH-002246	chr1	215853657	Missense_Mutation	USH2A	c.12128T>G
ACH-002246	chr2	141359087	Missense_Mutation	LRP1B	c.6921C>A
ACH-002271	chr12	117696211	Missense_Mutation	NOS1	c.2522A>C
ACH-002309	chr19	38956982	Missense_Mutation	RYR1	c.3122C>T
ACH-002309	chr19	38964021	Missense_Mutation	RYR1	c.3770C>T
ACH-002309	chr19	38968494	Missense_Mutation	RYR1	c.4438G>A
ACH-002309	chr19	38979961	Missense_Mutation	RYR1	c.5692G>A
ACH-002309	chr17	7578212	Nonsense_Mutation	TP53	c.637C>T
ACH-002309	chr1	215847805	Missense_Mutation	USH2A	c.13448G>A
ACH-002309	chr1	216017682	Missense_Mutation	USH2A	c.9212C>T
ACH-002309	chr1	216061902	Missense_Mutation	USH2A	c.8089G>A
ACH-002309	chr1	216348630	Missense_Mutation	USH2A	c.4591C>T
ACH-002309	chr1	216424335	Missense_Mutation	USH2A	c.2077C>T
ACH-002309	chr4	6303669	Missense_Mutation	WFS1	c.2147C>T
ACH-002309	chr7	87145863	Missense_Mutation	ABCB1	c.3046C>T
ACH-002309	chr7	87174264	Missense_Mutation	ABCB1	c.1939G>A
ACH-002309	chr4	89018760	Splice_Site	ABCG2	c.e13-1
ACH-002309	chr2	38302404	Missense_Mutation	CYP1B1	c.128G>A
ACH-002309	chr2	140990769	Missense_Mutation	LRP1B	c.13786G>A
ACH-002309	chr2	141072565	Missense_Mutation	LRP1B	c.12744T>G
ACH-002309	chr2	141079576	Missense_Mutation	LRP1B	c.12596G>A
ACH-002309	chr2	141208202	Missense_Mutation	LRP1B	c.9992C>T
ACH-002309	chr2	141214076	Missense_Mutation	LRP1B	c.9911T>G
ACH-002309	chr2	141264407	Missense_Mutation	LRP1B	c.8479G>A
ACH-002309	chr2	141299380	Missense_Mutation	LRP1B	c.7355G>A
ACH-002309	chr2	141299411	Missense_Mutation	LRP1B	c.7324C>T
ACH-002309	chr2	141473590	Missense_Mutation	LRP1B	c.5975C>T
ACH-002309	chr2	141609248	Missense_Mutation	LRP1B	c.4684C>T
ACH-002309	chr12	117685232	Missense_Mutation	NOS1	c.2846G>A
ACH-002309	chr12	100930314	Nonsense_Mutation	NR1H4	c.757C>T
ACH-002309	chr7	106509091	Missense_Mutation	PIK3CG	c.1085G>A
ACH-002309	chr20	36760813	Missense_Mutation	TGM2	c.1705G>A
ACH-002310	chr17	7577529	Missense_Mutation	TP53	c.752T>A
ACH-002310	chr15	91292946	Missense_Mutation	BLM	c.448A>G
ACH-002310	chr7	140453136	Missense_Mutation	BRAF	c.1799T>A
ACH-002310	chr2	141625371	Missense_Mutation	LRP1B	c.4367G>T

## Sheet: Supplementary Table 3C
Supplementary Table 3C. Copy Number Variation of SNU and CCLE Sarcoma Cell Lines
Sample	7q21.12	8q22-24	17q12	17q21.2	19q13.3	11q24.2
ACH-000054	0	0	0	0	0	0
ACH-000087	0.586608	0	-1.35112	-1.35112	0	0
ACH-000100	0.311516	0	0.486108	0.486108	0	0
ACH-000169	1.10703	0	0	0	0	0
ACH-000210	0	1.46721	0	0	0	0
ACH-000391	0	0.288832	0	0	0	0.652691
ACH-000424	0	0	-0.985936	-0.985936	0	0
ACH-000449	0	0	0	0	0	0
ACH-000613	0	0	0	0	0	0
ACH-000689	1.11777	0.318894	0	0	0	-0.214352
ACH-000835	-0.547663	0	0	0	0	0.440949
ACH-001193	0	0	0	0	0	-1.02086
ACH-001274	-0.263574	0	0	0	0	0
ACH-001519	0	0	0	0	0	0
ACH-001702	0.86856	0	0.682377	0.682377	0	-0.622333
ACH-002067	0	0	-0.27295	-0.27295	0	0.944586
ACH-002092	0	0	0	0	0.735015	0
ACH-002093	0.909466	0.24494	0.923478	0.923478	-0.428623	0
ACH-002094	0.961625	0.660663	0	0	0	-0.320533
ACH-002099	-0.626256	0	-0.604682	-0.604682	0	0
ACH-002103	0	0	0	0	0	0
ACH-002105	0.716928	0	0	0	0	0
ACH-002106	0.306074	0	0.296269	0.296269	-0.235309	0
ACH-002107	0.373578	0	0	0	0	0
ACH-002108	-0.753429	0	0	0	0	-0.772943
ACH-002109	1.48744	0	0	0	0	0
ACH-002110	0	0	-1.26114	-1.26114	0	0
ACH-002111	0	0	0	0	0	0
ACH-002113	0	0.596127	0	0	0	0
ACH-002114	0	0	0	0	0	0
ACH-002115	1.2249	0.514809	0	0	0	0
ACH-002116	0.770533	0.560999	-0.241764	-0.241764	0	-0.411977
ACH-002117	0	0	0	0	0	0
ACH-002118	0	0	0	0	0	0
ACH-002119	0	0	0	0	0	-0.272114
ACH-002142	0.312803	0	0	0	0	-1.09885
ACH-002178	-0.30463	0	0	-0.456713	0	-2.25327
ACH-002194	0.597207	0	0	0	0	0
ACH-002246	0	0	0	0	0	0
ACH-002271	0	0	0	0	0	0
ACH-002309	0	0	0	0	0	-0.850833
ACH-002310	0.877381	0	0	0.295048	0	0.598768
SNU5373	1.68	0	-0.149	-0.149	0	-0.677
SNU6035	0.842	0	0	0	0	0.31
SNU6036	0.747	0	0	0	0	-0.805
SNU6179B	0	0	0	0	0	0
SNU6217A	1.794	-0.087	0	0	0	-0.979
SNU6218A	0	0	0	0	0	0
SNU6219A	0	0	0	0	-0.486	-0.596
SNU6219B	0	0.832	0	0	-0.455	0
SNU6219E	0	0	0	0	-0.574	-0.591
SNU6246C	0	0	0	0	0	0
SNU6246D	0	0	0	0	0	0.573
SNU6349A	0	-0.239	0	0	0	0
SNU6362	0	0	-0.232	-0.232	0	0
SNU6380B	0	0	-0.803	-0.803	0	-0.359
SNU6766	0	0	0	0	0.238	-1.046
SNU6837	-0.438	0.23	0.277	0.277	0	-0.436
SNU6938	0	0	0	0	0	0
SNU6962	0	0	0	0	0	-0.805

## Sheet: Supplementary Table 3D
Supplementary Table 3D. Gene-Drug Interaction of SNU Sarcoma Cell Lines
Drug	Mut	p_value	AUC	cnt
Doxorubicin	ADCY4	0.625	0.553412	1
Doxorubicin	AFF1	0.875	1.05969	1
Doxorubicin	ANAPC1	0.7	1.06363	2
Doxorubicin	ANAPC5	0.875	0.970152	1
Doxorubicin	AR	0.8	1.02934	3
Doxorubicin	ATRX	0.333333	0.591796	2
Doxorubicin	BCLAF1	0.562188	0.751376	6
Doxorubicin	BCR	0.5	0.407391	1
Doxorubicin	CCNB1IP1	0.125	1.51537	1
Doxorubicin	CDC27	0.521429	0.793655	3
Doxorubicin	CDKN1A	0.375	1.31567	1
Doxorubicin	CEP89	0.952747	0.974105	4
Doxorubicin	CIC	0.375	0.370561	1
Doxorubicin	COL1A1	0.625	0.553412	1
Doxorubicin	COL2A1	0.625	0.553412	1
Doxorubicin	COL9A1	0.625	1.09037	1
Doxorubicin	CRNKL1	0.125	1.51537	1
Doxorubicin	CTBP2	0.267399	0.770918	5
Doxorubicin	DLG2	0.0333333	1.4165	2
Doxorubicin	DLG4	0.625	1.09037	1
Doxorubicin	DNMT3A	0.625	0.553412	1
Doxorubicin	E2F4	0.173776	0.764524	7
Doxorubicin	EPHA3	0.75	0.793655	1
Doxorubicin	ERBB4	0.125	1.51537	1
Doxorubicin	FANCD2	0.816667	0.71939	2
Doxorubicin	FAT3	0.333333	1.24035	2
Doxorubicin	FBXW11	0.6	1.06059	2
Doxorubicin	FGF3	0.625	0.553412	1
Doxorubicin	FGFR4	0.703571	1.02934	3
Doxorubicin	FLNA	0.625	0.553412	1
Doxorubicin	FLT4	0.75	0.793655	1
Doxorubicin	FOXO3	1	1.01428	2
Doxorubicin	FRAT2	0.125	0.279214	1
Doxorubicin	GLI3	0.6	0.710147	2
Doxorubicin	GNAS	0.375	0.370561	1
Doxorubicin	GSTT2	0.75	0.793655	1
Doxorubicin	GSTT2B	0.375	1.31567	1
Doxorubicin	HHIP	0.125	1.51537	1
Doxorubicin	HLA.A	0.2	1.21122	2
Doxorubicin	HSP90AB1	0.9	1.06856	3
Doxorubicin	IDH1	0.625	0.553412	1
Doxorubicin	IFNA4	0.75	0.793655	1
Doxorubicin	INSR	0.375	0.370561	1
Doxorubicin	ITGA7	0.75	0.793655	1
Doxorubicin	KMT2C	0.375	0.760067	15
Doxorubicin	KTN1	0.125	0.279214	1
Doxorubicin	LAMA2	0.25	0.291483	1
Doxorubicin	LLGL2	1	0.9715	1
Doxorubicin	LRP5	0.375	1.31567	1
Doxorubicin	MAP3K1	0.375	1.31567	1
Doxorubicin	MSI2	0.875	1.05969	1
Doxorubicin	MYCN	0.416667	1.17332	2
Doxorubicin	NCOR1	0.7	0.869752	2
Doxorubicin	NCOR2	0.375	1.31567	1
Doxorubicin	NF1	0.375	1.31567	1
Doxorubicin	NF2	0.816667	0.929033	2
Doxorubicin	NOTCH1	0.375	0.370561	1
Doxorubicin	NOTCH2	0.5	0.407391	1
Doxorubicin	NOTCH3	0.816667	0.929033	2
Doxorubicin	NTHL1	0.875	1.05969	1
Doxorubicin	NUTM2B	0.239286	1.31567	3
Doxorubicin	OSMR	0.5	0.407391	1
Doxorubicin	PABPC1	0.837063	1.06856	7
Doxorubicin	PCM1	1	0.9715	1
Doxorubicin	PDE4DIP	0.5	0.68494	2
Doxorubicin	PIK3CA	0.2	1.21122	2
Doxorubicin	PLCB3	0.75	0.793655	1
Doxorubicin	PLCG1	0.125	0.279214	1
Doxorubicin	PLD2	0.416667	1.11054	2
Doxorubicin	PPP1CC	1	1.02934	1
Doxorubicin	PRKAR1A	0.375	1.31567	1
Doxorubicin	PTCH2	0.125	1.51537	1
Doxorubicin	RASGRP4	0.5	0.407391	1
Doxorubicin	RB1	0.5	0.407391	1
Doxorubicin	RFC1	0.875	0.970152	1
Doxorubicin	ROS1	0.625	0.553412	1
Doxorubicin	SDHA	0.7	0.95337	2
Doxorubicin	SETD2	0.125	0.279214	1
Doxorubicin	SHC2	0.364286	1.06117	3
Doxorubicin	SIRPA	0.0417582	1.23941	4
Doxorubicin	SPOP	0.125	0.279214	1
Doxorubicin	SUFU	0.125	1.51537	1
Doxorubicin	TCF7L2	0.5	0.407391	1
Doxorubicin	TNFAIP3	0.125	1.51537	1
Doxorubicin	TP53	0.509615	0.9715	5
Doxorubicin	TTK	0.625	0.553412	1
Doxorubicin	U2AF1	0.875	0.970152	1
Doxorubicin	USP6	0.837063	1.02934	7
Doxorubicin	VEGFC	0.0649573	0.81473	8
Doxorubicin	VWF	0.125	0.279214	1
Doxorubicin	XIAP	0.625	0.553412	1
Doxorubicin	ZFHX3	0.333333	0.622314	2
Doxorubicin	ZNF384	0.8	1.05969	3
Doxorubicin	ZNF479	0.0666667	0.326211	2
Ifosfamide	ADCY4	0.375	0.889609	1
Ifosfamide	AFF1	0.125	0.855178	1
Ifosfamide	ANAPC1	0.933333	1.01434	2
Ifosfamide	ANAPC5	0.875	1.01413	1
Ifosfamide	AR	0.439286	0.927792	3
Ifosfamide	ATRX	1	0.992328	2
Ifosfamide	BCLAF1	0.427822	0.9557	6
Ifosfamide	BCR	0.75	0.961792	1
Ifosfamide	CCNB1IP1	0.125	1.21236	1
Ifosfamide	CDC27	0.364286	0.961792	3
Ifosfamide	CDKN1A	0.375	1.05232	1
Ifosfamide	CEP89	0.952747	1.0189	4
Ifosfamide	CIC	0.25	1.08085	1
Ifosfamide	COL1A1	0.375	0.889609	1
Ifosfamide	COL2A1	0.375	0.889609	1
Ifosfamide	COL9A1	0.5	0.906006	1
Ifosfamide	CRNKL1	0.125	1.21236	1
Ifosfamide	CTBP2	0.377289	0.927792	5
Ifosfamide	DLG2	0.0333333	1.14638	2
Ifosfamide	DLG4	0.5	0.906006	1
Ifosfamide	DNMT3A	0.375	0.889609	1
Ifosfamide	E2F4	0.21049	0.961917	7
Ifosfamide	EPHA3	0.75	1.02317	1
Ifosfamide	ERBB4	0.125	1.21236	1
Ifosfamide	FANCD2	1	1.01031	2
Ifosfamide	FAT3	0.416667	1.08842	2
Ifosfamide	FBXW11	0.266667	0.915093	2
Ifosfamide	FGF3	0.375	0.889609	1
Ifosfamide	FGFR4	0.610714	1.02317	3
Ifosfamide	FLNA	0.375	0.889609	1
Ifosfamide	FLT4	0.75	1.02317	1
Ifosfamide	FOXO3	0.416667	0.934251	2
Ifosfamide	FRAT2	0.25	0.869892	1
Ifosfamide	GLI3	0.933333	0.967445	2
Ifosfamide	GNAS	0.25	1.08085	1
Ifosfamide	GSTT2	0.75	1.02317	1
Ifosfamide	GSTT2B	0.375	1.05232	1
Ifosfamide	HHIP	0.125	1.21236	1
Ifosfamide	HLA.A	0.266667	1.04974	2
Ifosfamide	HSP90AB1	0.9	1.02737	3
Ifosfamide	IDH1	0.375	0.889609	1
Ifosfamide	IFNA4	0.75	1.02317	1
Ifosfamide	INSR	0.25	1.08085	1
Ifosfamide	ITGA7	0.75	1.02317	1
Ifosfamide	KMT2C	0.375	0.950285	15
Ifosfamide	KTN1	0.25	0.869892	1
Ifosfamide	LAMA2	1	1.01014	1
Ifosfamide	LLGL2	0.875	0.965713	1
Ifosfamide	LRP5	0.375	1.05232	1
Ifosfamide	MAP3K1	0.375	1.05232	1
Ifosfamide	MSI2	0.125	0.855178	1
Ifosfamide	MYCN	0.816667	0.98974	2
Ifosfamide	NCOR1	0.933333	0.994299	2
Ifosfamide	NCOR2	0.375	1.05232	1
Ifosfamide	NF1	0.375	1.05232	1
Ifosfamide	NF2	1	0.970552	2
Ifosfamide	NOTCH1	0.25	1.08085	1
Ifosfamide	NOTCH2	0.75	0.961792	1
Ifosfamide	NOTCH3	1	0.970552	2
Ifosfamide	NTHL1	0.125	0.855178	1
Ifosfamide	NUTM2B	0.364286	1.05232	3
Ifosfamide	OSMR	0.75	0.961792	1
Ifosfamide	PABPC1	0.252273	1.05316	7
Ifosfamide	PCM1	0.875	0.965713	1
Ifosfamide	PDE4DIP	0.7	1.00393	2
Ifosfamide	PIK3CA	0.266667	1.04974	2
Ifosfamide	PLCB3	0.75	1.02317	1
Ifosfamide	PLCG1	0.25	0.869892	1
Ifosfamide	PLD2	0.266667	0.920754	2
Ifosfamide	PPP1CC	0.625	0.927792	1
Ifosfamide	PRKAR1A	0.375	1.05232	1
Ifosfamide	PTCH2	0.125	1.21236	1
Ifosfamide	RASGRP4	0.75	0.961792	1
Ifosfamide	RB1	0.75	0.961792	1
Ifosfamide	RFC1	0.875	1.01413	1
Ifosfamide	ROS1	0.375	0.889609	1
Ifosfamide	SDHA	0.5	1.08644	2
Ifosfamide	SETD2	0.25	0.869892	1
Ifosfamide	SHC2	0.521429	0.927792	3
Ifosfamide	SIRPA	0.77033	1.02101	4
Ifosfamide	SPOP	0.25	0.869892	1
Ifosfamide	SUFU	0.125	1.21236	1
Ifosfamide	TCF7L2	0.75	0.961792	1
Ifosfamide	TNFAIP3	0.125	1.21236	1
Ifosfamide	TP53	0.319597	1.02317	5
Ifosfamide	TTK	0.375	0.889609	1
Ifosfamide	U2AF1	0.875	1.01413	1
Ifosfamide	USP6	0.837063	1.01413	7
Ifosfamide	VEGFC	0.278632	0.960526	8
Ifosfamide	VWF	0.25	0.869892	1
Ifosfamide	XIAP	0.375	0.889609	1
Ifosfamide	ZFHX3	0.933333	0.985859	2
Ifosfamide	ZNF384	0.610714	0.961792	3
Ifosfamide	ZNF479	0.333333	1.05846	2
Gemcitabine	ADCY4	0.25	0.74637	1
Gemcitabine	AFF1	0.75	0.852547	1
Gemcitabine	ANAPC1	1	0.994471	2
Gemcitabine	ANAPC5	0.375	0.780132	1
Gemcitabine	AR	0.610714	0.807195	3
Gemcitabine	ATRX	0.266667	0.550759	2
Gemcitabine	BCLAF1	0.492258	0.976927	6
Gemcitabine	BCR	0.125	0.171268	1
Gemcitabine	CCNB1IP1	0.125	1.59101	1
Gemcitabine	CDC27	0.189286	0.852289	3
Gemcitabine	CDKN1A	0.625	1.17987	1
Gemcitabine	CEP89	0.446154	1.09748	4
Gemcitabine	CIC	0.75	1.14302	1
Gemcitabine	COL1A1	0.25	0.74637	1
Gemcitabine	COL2A1	0.25	0.74637	1
Gemcitabine	COL9A1	0.5	1.1873	1
Gemcitabine	CRNKL1	0.125	1.59101	1
Gemcitabine	CTBP2	0.145147	0.759012	5
Gemcitabine	DLG2	0.1	1.41919	2
Gemcitabine	DLG4	0.5	1.1873	1
Gemcitabine	DNMT3A	0.25	0.74637	1
Gemcitabine	E2F4	0.252273	0.833274	7
Gemcitabine	EPHA3	1	0.930417	1
Gemcitabine	ERBB4	0.125	1.59101	1
Gemcitabine	FANCD2	0.416667	1.17782	2
Gemcitabine	FAT3	0.416667	1.22589	2
Gemcitabine	FBXW11	0.933333	0.990396	2
Gemcitabine	FGF3	0.25	0.74637	1
Gemcitabine	FGFR4	1	0.930417	3
Gemcitabine	FLNA	0.25	0.74637	1
Gemcitabine	FLT4	1	0.930417	1
Gemcitabine	FOXO3	0.266667	0.816216	2
Gemcitabine	FRAT2	0.5	0.791989	1
Gemcitabine	GLI3	1	0.992547	2
Gemcitabine	GNAS	0.75	1.14302	1
Gemcitabine	GSTT2	1	0.930417	1
Gemcitabine	GSTT2B	0.625	1.17987	1
Gemcitabine	HHIP	0.125	1.59101	1
Gemcitabine	HLA.A	0.266667	1.23198	2
Gemcitabine	HSP90AB1	0.703571	1.07511	3
Gemcitabine	IDH1	0.25	0.74637	1
Gemcitabine	IFNA4	1	0.930417	1
Gemcitabine	INSR	0.75	1.14302	1
Gemcitabine	ITGA7	1	0.930417	1
Gemcitabine	KMT2C	0.625	0.847549	15
Gemcitabine	KTN1	0.5	0.791989	1
Gemcitabine	LAMA2	1	1.07479	1
Gemcitabine	LLGL2	0.875	0.886172	1
Gemcitabine	LRP5	0.625	1.17987	1
Gemcitabine	MAP3K1	0.625	1.17987	1
Gemcitabine	MSI2	0.75	0.852547	1
Gemcitabine	MYCN	1	0.986817	2
Gemcitabine	NCOR1	0.816667	0.908157	2
Gemcitabine	NCOR2	0.625	1.17987	1
Gemcitabine	NF1	0.625	1.17987	1
Gemcitabine	NF2	0.7	0.955309	2
Gemcitabine	NOTCH1	0.75	1.14302	1
Gemcitabine	NOTCH2	0.125	0.171268	1
Gemcitabine	NOTCH3	0.7	0.955309	2
Gemcitabine	NTHL1	0.75	0.852547	1
Gemcitabine	NUTM2B	0.610714	1.17987	3
Gemcitabine	OSMR	0.125	0.171268	1
Gemcitabine	PABPC1	0.173776	1.24742	7
Gemcitabine	PCM1	0.875	0.886172	1
Gemcitabine	PDE4DIP	0.933333	0.969053	2
Gemcitabine	PIK3CA	0.266667	1.23198	2
Gemcitabine	PLCB3	1	0.930417	1
Gemcitabine	PLCG1	0.5	0.791989	1
Gemcitabine	PLD2	0.7	1.03198	2
Gemcitabine	PPP1CC	0.625	0.807195	1
Gemcitabine	PRKAR1A	0.625	1.17987	1
Gemcitabine	PTCH2	0.125	1.59101	1
Gemcitabine	RASGRP4	0.125	0.171268	1
Gemcitabine	RB1	0.125	0.171268	1
Gemcitabine	RFC1	0.375	0.780132	1
Gemcitabine	ROS1	0.25	0.74637	1
Gemcitabine	SDHA	1	0.855552	2
Gemcitabine	SETD2	0.5	0.791989	1
Gemcitabine	SHC2	0.8	0.852547	3
Gemcitabine	SIRPA	0.0296703	1.29077	4
Gemcitabine	SPOP	0.5	0.791989	1
Gemcitabine	SUFU	0.125	1.59101	1
Gemcitabine	TCF7L2	0.125	0.171268	1
Gemcitabine	TNFAIP3	0.125	1.59101	1
Gemcitabine	TP53	0.661172	0.930417	5
Gemcitabine	TTK	0.25	0.74637	1
Gemcitabine	U2AF1	0.375	0.780132	1
Gemcitabine	USP6	1	1.07511	7
Gemcitabine	VEGFC	0.382284	0.849809	8
Gemcitabine	VWF	0.5	0.791989	1
Gemcitabine	XIAP	0.25	0.74637	1
Gemcitabine	ZFHX3	0.933333	0.976927	2
Gemcitabine	ZNF384	0.439286	0.852547	3
Gemcitabine	ZNF479	0.7	1.13591	2
Dacarbazine	ADCY4	0.125	0.747222	1
Dacarbazine	AFF1	0.375	0.873176	1
Dacarbazine	ANAPC1	0.816667	1.03159	2
Dacarbazine	ANAPC5	0.75	1.02526	1
Dacarbazine	AR	0.703571	1.00204	3
Dacarbazine	ATRX	0.933333	0.988828	2
Dacarbazine	BCLAF1	0.0224775	0.882067	6
Dacarbazine	BCR	0.5	0.903105	1
Dacarbazine	CCNB1IP1	0.125	1.2346	1
Dacarbazine	CDC27	0.439286	0.903105	3
Dacarbazine	CDKN1A	0.875	1.00747	1
Dacarbazine	CEP89	0.683516	1.05679	4
Dacarbazine	CIC	0.25	1.16208	1
Dacarbazine	COL1A1	0.125	0.747222	1
Dacarbazine	COL2A1	0.125	0.747222	1
Dacarbazine	COL9A1	0.25	0.858192	1
Dacarbazine	CRNKL1	0.125	1.2346	1
Dacarbazine	CTBP2	0.913004	1.00204	5
Dacarbazine	DLG2	0.2	1.14322	2
Dacarbazine	DLG4	0.25	0.858192	1
Dacarbazine	DNMT3A	0.125	0.747222	1
Dacarbazine	E2F4	0.114161	0.924041	7
Dacarbazine	EPHA3	0.625	1.07473	1
Dacarbazine	ERBB4	0.125	1.2346	1
Dacarbazine	FANCD2	0.816667	0.975957	2
Dacarbazine	FAT3	0.5	1.08988	2
Dacarbazine	FBXW11	0.416667	0.927526	2
Dacarbazine	FGF3	0.125	0.747222	1
Dacarbazine	FGFR4	0.521429	1.04814	3
Dacarbazine	FLNA	0.125	0.747222	1
Dacarbazine	FLT4	0.625	1.07473	1
Dacarbazine	FOXO3	0.7	0.94914	2
Dacarbazine	FRAT2	0.625	0.914146	1
Dacarbazine	GLI3	0.933333	1.01748	2
Dacarbazine	GNAS	0.25	1.16208	1
Dacarbazine	GSTT2	0.625	1.07473	1
Dacarbazine	GSTT2B	0.875	1.00747	1
Dacarbazine	HHIP	0.125	1.2346	1
Dacarbazine	HLA.A	0.15	1.10783	2
Dacarbazine	HSP90AB1	0.439286	1.08116	3
Dacarbazine	IDH1	0.125	0.747222	1
Dacarbazine	IFNA4	0.625	1.07473	1
Dacarbazine	INSR	0.25	1.16208	1
Dacarbazine	ITGA7	0.625	1.07473	1
Dacarbazine	KMT2C	0.875	0.992585	15
Dacarbazine	KTN1	0.625	0.914146	1
Dacarbazine	LAMA2	0.875	0.959238	1
Dacarbazine	LLGL2	0.75	0.945453	1
Dacarbazine	LRP5	0.875	1.00747	1
Dacarbazine	MAP3K1	0.875	1.00747	1
Dacarbazine	MSI2	0.375	0.873176	1
Dacarbazine	MYCN	0.816667	1.02464	2
Dacarbazine	NCOR1	0.933333	1.01002	2
Dacarbazine	NCOR2	0.875	1.00747	1
Dacarbazine	NF1	0.875	1.00747	1
Dacarbazine	NF2	0.416667	0.877213	2
Dacarbazine	NOTCH1	0.25	1.16208	1
Dacarbazine	NOTCH2	0.5	0.903105	1
Dacarbazine	NOTCH3	0.416667	0.877213	2
Dacarbazine	NTHL1	0.375	0.873176	1
Dacarbazine	NUTM2B	0.9	1.00747	3
Dacarbazine	OSMR	0.5	0.903105	1
Dacarbazine	PABPC1	0.252273	1.11812	7
Dacarbazine	PCM1	0.75	0.945453	1
Dacarbazine	PDE4DIP	0.333333	1.10347	2
Dacarbazine	PIK3CA	0.15	1.10783	2
Dacarbazine	PLCB3	0.625	1.07473	1
Dacarbazine	PLCG1	0.625	0.914146	1
Dacarbazine	PLD2	0.416667	0.933042	2
Dacarbazine	PPP1CC	1	1.00204	1
Dacarbazine	PRKAR1A	0.875	1.00747	1
Dacarbazine	PTCH2	0.125	1.2346	1
Dacarbazine	RASGRP4	0.5	0.903105	1
Dacarbazine	RB1	0.5	0.903105	1
Dacarbazine	RFC1	0.75	1.02526	1
Dacarbazine	ROS1	0.125	0.747222	1
Dacarbazine	SDHA	0.7	1.06868	2
Dacarbazine	SETD2	0.625	0.914146	1
Dacarbazine	SHC2	0.703571	1.00204	3
Dacarbazine	SIRPA	0.77033	1.06007	4
Dacarbazine	SPOP	0.625	0.914146	1
Dacarbazine	SUFU	0.125	1.2346	1
Dacarbazine	TCF7L2	0.5	0.903105	1
Dacarbazine	TNFAIP3	0.125	1.2346	1
Dacarbazine	TP53	0.377289	1.07473	5
Dacarbazine	TTK	0.125	0.747222	1
Dacarbazine	U2AF1	0.75	1.02526	1
Dacarbazine	USP6	0.606469	1.06665	7
Dacarbazine	VEGFC	0.720901	0.977964	8
Dacarbazine	VWF	0.625	0.914146	1
Dacarbazine	XIAP	0.125	0.747222	1
Dacarbazine	ZFHX3	0.6	0.949772	2
Dacarbazine	ZNF384	0.296429	0.903105	3
Dacarbazine	ZNF479	0.5	1.06056	2
Docetaxel	ADCY4	0.25	0.422697	1
Docetaxel	AFF1	0.5	0.813576	1
Docetaxel	ANAPC1	0.266667	1.23357	2
Docetaxel	ANAPC5	0.5	1.24451	1
Docetaxel	AR	0.9	0.988699	3
Docetaxel	ATRX	0.333333	0.622281	2
Docetaxel	BCR	0.125	0.31376	1
Docetaxel	CCNB1IP1	0.125	1.45965	1
Docetaxel	CDC27	0.146429	0.724788	3
Docetaxel	CDKN1A	0.375	0.632304	1
Docetaxel	CEP89	0.316484	1.11722	4
Docetaxel	CIC	0.75	1.13861	1
Docetaxel	COL1A1	0.25	0.422697	1
Docetaxel	COL2A1	0.25	0.422697	1
Docetaxel	COL9A1	1	0.988699	1
Docetaxel	CRNKL1	0.125	1.45965	1
Docetaxel	CTBP2	0.661172	0.853147	5
Docetaxel	DLG2	0.816667	1.04363	2
Docetaxel	DLG4	1	0.988699	1
Docetaxel	DNMT3A	0.25	0.422697	1
Docetaxel	EPHA3	1	1.01143	1
Docetaxel	ERBB4	0.125	1.45965	1
Docetaxel	FANCD2	0.5	1.17812	2
Docetaxel	FAT3	0.6	1.13733	2
Docetaxel	FBXW11	0.7	0.915337	2
Docetaxel	FGF3	0.25	0.422697	1
Docetaxel	FGFR4	0.364286	0.849981	3
Docetaxel	FLNA	0.25	0.422697	1
Docetaxel	FLT4	1	1.01143	1
Docetaxel	FOXO3	1	1.02782	2
Docetaxel	FRAT2	0.875	0.957659	1
Docetaxel	GLI3	0.816667	0.975168	2
Docetaxel	GNAS	0.75	1.13861	1
Docetaxel	GSTT2	1	1.01143	1
Docetaxel	GSTT2B	0.375	0.632304	1
Docetaxel	HHIP	0.125	1.45965	1
Docetaxel	HLA.A	0.0666667	1.32949	2
Docetaxel	HSP90AB1	0.189286	1.25487	3
Docetaxel	IDH1	0.25	0.422697	1
Docetaxel	IFNA4	1	1.01143	1
Docetaxel	INSR	0.75	1.13861	1
Docetaxel	ITGA7	1	1.01143	1
Docetaxel	KMT2C	0.375	1.58152	15
Docetaxel	KTN1	0.875	0.957659	1
Docetaxel	LAMA2	0.875	1.13533	1
Docetaxel	LLGL2	0.625	0.818653	1
Docetaxel	LRP5	0.375	0.632304	1
Docetaxel	MAP3K1	0.375	0.632304	1
Docetaxel	MSI2	0.5	0.813576	1
Docetaxel	MYCN	0.266667	0.747424	2
Docetaxel	NCOR1	0.7	0.861431	2
Docetaxel	NCOR2	0.375	0.632304	1
Docetaxel	NF1	0.375	0.632304	1
Docetaxel	NF2	0.0666667	0.497056	2
Docetaxel	NOTCH1	0.75	1.13861	1
Docetaxel	NOTCH2	0.125	0.31376	1
Docetaxel	NOTCH3	0.0666667	0.497056	2
Docetaxel	NTHL1	0.5	0.813576	1
Docetaxel	NUTM2B	0.610714	0.632304	3
Docetaxel	OSMR	0.125	0.31376	1
Docetaxel	PABPC1	0.469755	1.0481	7
Docetaxel	PCM1	0.625	0.818653	1
Docetaxel	PDE4DIP	1	1.04583	2
Docetaxel	PIK3CA	0.0666667	1.32949	2
Docetaxel	PLCB3	1	1.01143	1
Docetaxel	PLCG1	0.875	0.957659	1
Docetaxel	PLD2	0.933333	0.997692	2
Docetaxel	PPP1CC	0.75	0.954105	1
Docetaxel	PRKAR1A	0.375	0.632304	1
Docetaxel	PTCH2	0.125	1.45965	1
Docetaxel	RASGRP4	0.125	0.31376	1
Docetaxel	RB1	0.125	0.31376	1
Docetaxel	RFC1	0.5	1.24451	1
Docetaxel	ROS1	0.25	0.422697	1
Docetaxel	SDHA	1	0.883449	2
Docetaxel	SETD2	0.875	0.957659	1
Docetaxel	SHC2	0.110714	0.724788	3
Docetaxel	SIRPA	0.078022	1.26125	4
Docetaxel	SPOP	0.875	0.957659	1
Docetaxel	SUFU	0.125	1.45965	1
Docetaxel	TCF7L2	0.125	0.31376	1
Docetaxel	TNFAIP3	0.125	1.45965	1
Docetaxel	TP53	0.742674	1.01143	5
Docetaxel	TTK	0.25	0.422697	1
Docetaxel	U2AF1	0.5	1.24451	1
Docetaxel	USP6	0.351049	1.17551	7
Docetaxel	VEGFC	1	0.999756	8
Docetaxel	VWF	0.875	0.957659	1
Docetaxel	XIAP	0.25	0.422697	1
Docetaxel	ZFHX3	0.816667	0.976093	2
Docetaxel	ZNF479	0.6	1.1551	2
Pazopanib	ADCY4	0.25	0.743076	1
Pazopanib	AFF1	0.125	0.680963	1
Pazopanib	ANAPC1	0.333333	1.08322	2
Pazopanib	ANAPC5	0.5	1.13087	1
Pazopanib	AR	0.9	1.00704	3
Pazopanib	ATRX	0.5	0.929861	2
Pazopanib	BCLAF1	0.492258	0.949684	6
Pazopanib	BCR	0.5	0.878547	1
Pazopanib	CCNB1IP1	0.375	1.17776	1
Pazopanib	CDC27	0.110714	0.867509	3
Pazopanib	CDKN1A	0.875	1.01986	1
Pazopanib	CEP89	0.520879	0.985258	4
Pazopanib	CIC	0.25	1.18392	1
Pazopanib	COL1A1	0.25	0.743076	1
Pazopanib	COL2A1	0.25	0.743076	1
Pazopanib	COL9A1	0.625	0.933217	1
Pazopanib	CRNKL1	0.375	1.17776	1
Pazopanib	CTBP2	0.377289	0.980531	5
Pazopanib	DLG2	0.333333	1.09974	2
Pazopanib	DLG4	0.625	0.933217	1
Pazopanib	DNMT3A	0.25	0.743076	1
Pazopanib	E2F4	0.21049	0.965725	7
Pazopanib	EPHA3	1	0.993007	1
Pazopanib	ERBB4	0.375	1.17776	1
Pazopanib	FANCD2	0.15	1.11168	2
Pazopanib	FAT3	0.6	1.08421	2
Pazopanib	FBXW11	0.7	0.963847	2
Pazopanib	FGF3	0.25	0.743076	1
Pazopanib	FGFR4	0.9	1.00876	3
Pazopanib	FLNA	0.25	0.743076	1
Pazopanib	FLT4	1	0.993007	1
Pazopanib	FOXO3	0.7	0.905128	2
Pazopanib	FRAT2	0.375	0.777289	1
Pazopanib	GLI3	0.933333	0.931559	2
Pazopanib	GNAS	0.25	1.18392	1
Pazopanib	GSTT2	1	0.993007	1
Pazopanib	GSTT2B	0.875	1.01986	1
Pazopanib	HHIP	0.375	1.17776	1
Pazopanib	HLA.A	0.933333	1.05557	2
Pazopanib	HSP90AB1	0.610714	0.990045	3
Pazopanib	IDH1	0.25	0.743076	1
Pazopanib	IFNA4	1	0.993007	1
Pazopanib	INSR	0.25	1.18392	1
Pazopanib	ITGA7	1	0.993007	1
Pazopanib	KMT2C	0.875	0.980531	15
Pazopanib	KTN1	0.375	0.777289	1
Pazopanib	LAMA2	0.125	1.18775	1
Pazopanib	LLGL2	0.875	0.991316	1
Pazopanib	LRP5	0.875	1.01986	1
Pazopanib	MAP3K1	0.875	1.01986	1
Pazopanib	MSI2	0.125	0.680963	1
Pazopanib	MYCN	0.816667	1.01431	2
Pazopanib	NCOR1	0.816667	0.985889	2
Pazopanib	NCOR2	0.875	1.01986	1
Pazopanib	NF1	0.875	1.01986	1
Pazopanib	NF2	0.5	0.88098	2
Pazopanib	NOTCH1	0.25	1.18392	1
Pazopanib	NOTCH2	0.5	0.878547	1
Pazopanib	NOTCH3	0.5	0.88098	2
Pazopanib	NTHL1	0.125	0.680963	1
Pazopanib	NUTM2B	1	1.01986	3
Pazopanib	OSMR	0.5	0.878547	1
Pazopanib	PABPC1	1	0.993007	7
Pazopanib	PCM1	0.875	0.991316	1
Pazopanib	PDE4DIP	0.333333	1.09641	2
Pazopanib	PIK3CA	0.933333	1.05557	2
Pazopanib	PLCB3	1	0.993007	1
Pazopanib	PLCG1	0.375	0.777289	1
Pazopanib	PLD2	0.5	0.856727	2
Pazopanib	PPP1CC	1	1.00704	1
Pazopanib	PRKAR1A	0.875	1.01986	1
Pazopanib	PTCH2	0.375	1.17776	1
Pazopanib	RASGRP4	0.5	0.878547	1
Pazopanib	RB1	0.5	0.878547	1
Pazopanib	RFC1	0.5	1.13087	1
Pazopanib	ROS1	0.25	0.743076	1
Pazopanib	SDHA	0.933333	1.02763	2
Pazopanib	SETD2	0.375	0.777289	1
Pazopanib	SHC2	0.521429	1.00704	3
Pazopanib	SIRPA	1	1.01181	4
Pazopanib	SPOP	0.375	0.777289	1
Pazopanib	SUFU	0.375	1.17776	1
Pazopanib	TCF7L2	0.5	0.878547	1
Pazopanib	TNFAIP3	0.375	1.17776	1
Pazopanib	TP53	0.742674	0.978861	5
Pazopanib	TTK	0.25	0.743076	1
Pazopanib	U2AF1	0.5	1.13087	1
Pazopanib	USP6	0.837063	1.00704	7
Pazopanib	VEGFC	0.878477	0.994495	8
Pazopanib	VWF	0.375	0.777289	1
Pazopanib	XIAP	0.25	0.743076	1
Pazopanib	ZFHX3	0.416667	1.08919	2
Pazopanib	ZNF384	0.189286	0.878547	3
Pazopanib	ZNF479	0.0166667	1.18684	2
Doxorubicin	Amp_1p32.1	0.246292	1.25893	7
Doxorubicin	Del_1p32.1	0.333333	1.3175	1
Doxorubicin	Del_1q32.1	0.21091	1.26945	7
Doxorubicin	Del_2q37.3	1	1.0511	6
Doxorubicin	Del_3p12.1	0.207516	1.29536	5
Doxorubicin	Amp_5p15.2	0.14571	1.51048	8
Doxorubicin	Amp_6q23.3	0.117647	1.40403	2
Doxorubicin	Del_6q23.3	0.777778	1.06117	1
Doxorubicin	Amp_6q25.1	0.117647	1.40403	2
Doxorubicin	Del_6q25.1	0.444444	0.419342	1
Doxorubicin	Amp_7q21.2	0.157516	1.2831	4
Doxorubicin	Amp_8p23.2	0.10049	1.56303	3
Doxorubicin	Del_8p23.2	0.360294	1.07004	3
Doxorubicin	Del_9p21.3	0.102456	1.2831	6
Doxorubicin	Amp_10q23.31	0.555556	0.569646	1
Doxorubicin	Del_10q23.31	0.828557	1.10269	8
Doxorubicin	Amp_11q22.2	0.387255	1.06117	5
Doxorubicin	Del_11q22.2	0.179703	1.27794	6
Doxorubicin	Amp_11q24.2	0.640523	0.721063	2
Doxorubicin	Del_11q24.2	0.00123406	1.91411	9
Doxorubicin	Amp_12p13.31	1	1.00139	1
Doxorubicin	Del_12p13.31	0.732026	0.98908	2
Doxorubicin	Amp_12q13.3	0.640523	0.721063	2
Doxorubicin	Amp_12q14.1	0.777778	1.06117	1
Doxorubicin	Amp_12q14.3	1	1.06117	3
Doxorubicin	Amp_12q15	1	1.06117	3
Doxorubicin	Del_13q14.2	0.297326	1.26945	9
Doxorubicin	Amp_17p13.1	0.732026	1.11918	2
Doxorubicin	Del_17p13.1	0.633438	0.881465	8
Doxorubicin	Del_17q11.2	0.911765	0.813374	3
Doxorubicin	Amp_19q12	0.0346405	1.45945	4
Doxorubicin	Del_19q12	0.573529	1.22286	3
Ifosfamide	Amp_1p32.1	0.328306	0.961792	7
Ifosfamide	Del_1p32.1	0.333333	1.07588	1
Ifosfamide	Del_1q32.1	0.0692559	1.05587	7
Ifosfamide	Del_2q37.3	0.750269	1.00583	6
Ifosfamide	Del_3p12.1	0.774977	1.05037	5
Ifosfamide	Amp_5p15.2	0.761826	1.00583	8
Ifosfamide	Amp_6q23.3	0.0522876	1.15621	2
Ifosfamide	Del_6q23.3	0.111111	0.863848	1
Ifosfamide	Amp_6q25.1	0.0522876	1.15621	2
Ifosfamide	Del_6q25.1	0.777778	0.971543	1
Ifosfamide	Amp_7q21.2	1	1.01252	4
Ifosfamide	Del_8p23.2	0.129902	1.05316	3
Ifosfamide	Del_9p21.3	0.891618	1.01252	6
Ifosfamide	Amp_10q23.31	0.333333	0.898629	1
Ifosfamide	Del_10q23.31	0.274281	0.961854	8
Ifosfamide	Amp_11q22.2	0.143324	1.05316	5
Ifosfamide	Del_11q22.2	0.493644	0.960616	6
Ifosfamide	Amp_11q24.2	0.941176	0.983115	2
Ifosfamide	Del_11q24.2	0.386508	1.02239	9
Ifosfamide	Amp_12p13.31	0.888889	0.975504	1
Ifosfamide	Del_12p13.31	0.640523	1.03561	2
Ifosfamide	Amp_12q13.3	0.941176	0.983115	2
Ifosfamide	Amp_12q14.1	0.111111	0.863848	1
Ifosfamide	Amp_12q14.3	0.654412	1.06984	3
Ifosfamide	Amp_12q15	0.654412	1.06984	3
Ifosfamide	Del_13q14.2	1	1.02239	9
Ifosfamide	Amp_17p13.1	0.20915	0.915038	2
Ifosfamide	Del_17p13.1	0.572604	0.991603	8
Ifosfamide	Del_17q11.2	0.911765	0.971543	3
Ifosfamide	Amp_19q12	0.079085	1.06367	4
Ifosfamide	Del_19q12	0.426471	0.937198	3
Gemcitabine	Amp_1p32.1	0.791415	0.885904	7
Gemcitabine	Del_1p32.1	0.777778	1.09777	1
Gemcitabine	Del_1q32.1	0.860106	1.0003	7
Gemcitabine	Del_2q37.3	0.0528981	0.781014	6
Gemcitabine	Del_3p12.1	0.502801	1.17987	5
Gemcitabine	Amp_5p15.2	0.514786	0.840525	8
Gemcitabine	Amp_6q23.3	0.261438	1.28501	2
Gemcitabine	Del_6q23.3	0.666667	0.852289	1
Gemcitabine	Amp_6q25.1	0.261438	1.28501	2
Gemcitabine	Del_6q25.1	0.111111	0.171216	1
Gemcitabine	Amp_7q21.2	0.958824	0.914219	4
Gemcitabine	Amp_8p23.2	0.654412	1.09777	3
Gemcitabine	Del_8p23.2	0.573529	1.0003	3
Gemcitabine	Del_9p21.3	0.891618	0.914219	6
Gemcitabine	Amp_10q23.31	0.222222	0.746144	1
Gemcitabine	Del_10q23.31	0.514786	0.880222	8
Gemcitabine	Amp_11q22.2	0.288749	1.06348	5
Gemcitabine	Del_11q22.2	0.437083	1.14092	6
Gemcitabine	Amp_11q24.2	0.836601	0.957869	2
Gemcitabine	Del_11q24.2	0.0314685	1.29574	9
Gemcitabine	Amp_12p13.31	0.777778	0.885904	1
Gemcitabine	Del_12p13.31	0.732026	1.03486	2
Gemcitabine	Amp_12q13.3	0.836601	0.957869	2
Gemcitabine	Amp_12q14.1	0.666667	0.852289	1
Gemcitabine	Amp_12q14.3	0.911765	1.0003	3
Gemcitabine	Amp_12q15	0.911765	1.0003	3
Gemcitabine	Del_13q14.2	0.863307	1.0003	9
Gemcitabine	Amp_17p13.1	0.470588	0.84249	2
Gemcitabine	Del_17p13.1	0.408245	0.841954	8
Gemcitabine	Del_17q11.2	0.737745	1.15481	3
Gemcitabine	Amp_19q12	0.192157	1.15933	4
Gemcitabine	Del_19q12	0.426471	0.806951	3
Dacarbazine	Amp_1p32.1	0.125943	0.903105	7
Dacarbazine	Del_1p32.1	0.777778	1.01115	1
Dacarbazine	Del_1q32.1	0.125943	1.06665	7
Dacarbazine	Del_2q37.3	0.820082	1.01078	6
Dacarbazine	Del_3p12.1	0.848973	1.01115	5
Dacarbazine	Amp_5p15.2	0.761826	1.01972	8
Dacarbazine	Del_6q23.3	0.333333	0.874956	1
Dacarbazine	Del_6q25.1	0.444444	0.904946	1
Dacarbazine	Amp_7q21.2	0.878431	1.01612	4
Dacarbazine	Amp_8p23.2	0.10049	1.03382	3
Dacarbazine	Del_8p23.2	0.0563725	1.09019	3
Dacarbazine	Del_9p21.3	0.891618	1.01612	6
Dacarbazine	Amp_10q23.31	0.111111	0.748745	1
Dacarbazine	Del_10q23.31	0.459756	0.971827	8
Dacarbazine	Amp_11q22.2	0.0592904	1.09019	5
Dacarbazine	Del_11q22.2	0.553221	0.989779	6
Dacarbazine	Amp_11q24.2	0.941176	1.02037	2
Dacarbazine	Del_11q24.2	0.258083	1.04249	9
Dacarbazine	Amp_12p13.31	0.666667	0.947381	1
Dacarbazine	Del_12p13.31	0.54902	1.04358	2
Dacarbazine	Amp_12q13.3	0.941176	1.02037	2
Dacarbazine	Amp_12q14.1	0.333333	0.874956	1
Dacarbazine	Amp_12q14.3	0.426471	1.0955	3
Dacarbazine	Amp_12q15	0.426471	1.0955	3
Dacarbazine	Del_13q14.2	0.796174	1.0104	9
Dacarbazine	Amp_17p13.1	0.20915	0.910241	2
Dacarbazine	Del_17p13.1	0.696467	1.02515	8
Dacarbazine	Del_17q11.2	1	0.996364	3
Dacarbazine	Amp_19q12	0.079085	1.09285	4
Dacarbazine	Del_19q12	0.823529	1.0057	3
Docetaxel	Amp_1p32.1	0.478947	0.729311	7
Docetaxel	Del_1p32.1	0.333333	0.632304	1
Docetaxel	Del_1q32.1	0.425151	1.22229	7
Docetaxel	Del_2q37.3	0.179703	0.788509	6
Docetaxel	Del_3p12.1	0.633053	0.988699	5
Docetaxel	Amp_5p15.2	0.459756	0.956031	8
Docetaxel	Del_6q23.3	0.555556	0.813576	1
Docetaxel	Del_6q25.1	0.111111	0.31376	1
Docetaxel	Amp_7q21.2	0.573856	1.03552	4
Docetaxel	Amp_8p23.2	0.426471	1.24451	3
Docetaxel	Del_8p23.2	0.10049	1.29554	3
Docetaxel	Del_9p21.3	0.553221	1.03552	6
Docetaxel	Amp_10q23.31	0.222222	0.422697	1
Docetaxel	Del_10q23.31	0.761826	0.865725	8
Docetaxel	Amp_11q22.2	0.173436	1.17551	5
Docetaxel	Del_11q22.2	0.212885	0.788509	6
Docetaxel	Amp_11q24.2	0.836601	0.975168	2
Docetaxel	Del_11q24.2	0.489428	0.988699	9
Docetaxel	Amp_12p13.31	0.666667	0.818653	1
Docetaxel	Del_12p13.31	0.54902	1.11518	2
Docetaxel	Amp_12q13.3	0.836601	0.975168	2
Docetaxel	Amp_12q14.1	0.555556	0.813576	1
Docetaxel	Amp_12q14.3	0.654412	1.13861	3
Docetaxel	Amp_12q15	0.654412	1.13861	3
Docetaxel	Del_13q14.2	1	0.880799	9
Docetaxel	Amp_17p13.1	0.326797	0.769012	2
Docetaxel	Del_17p13.1	1	0.927273	8
Docetaxel	Del_17q11.2	0.497549	0.708668	3
Docetaxel	Amp_19q12	0.0464052	1.32949	4
Docetaxel	Del_19q12	0.823529	0.988699	3
Pazopanib	Amp_1p32.1	0.0853444	0.921493	7
Pazopanib	Del_1p32.1	0.777778	1.0216	1
Pazopanib	Del_1q32.1	0.374937	1.08265	7
Pazopanib	Del_2q37.3	0.681965	1.03508	6
Pazopanib	Del_3p12.1	0.774977	0.997017	5
Pazopanib	Amp_5p15.2	0.89675	1.01858	8
Pazopanib	Amp_6q23.3	0.156863	1.15235	2
Pazopanib	Del_6q23.3	0.111111	0.685759	1
Pazopanib	Amp_6q25.1	0.156863	1.15235	2
Pazopanib	Del_6q25.1	0.555556	0.884734	1
Pazopanib	Amp_7q21.2	0.573856	0.994156	4
Pazopanib	Amp_8p23.2	0.10049	1.13425	3
Pazopanib	Del_8p23.2	0.737745	1.00171	3
Pazopanib	Del_9p21.3	0.553221	0.994156	6
Pazopanib	Amp_10q23.31	0.222222	0.748309	1
Pazopanib	Del_10q23.31	0.408245	0.931778	8
Pazopanib	Amp_11q22.2	0.702848	1.00171	5
Pazopanib	Del_11q22.2	0.820082	1.00417	6
Pazopanib	Amp_11q24.2	0.941176	0.935636	2
Pazopanib	Del_11q24.2	0.604813	1.06905	9
Pazopanib	Amp_12p13.31	1	0.998297	1
Pazopanib	Del_12p13.31	0.640523	1.01925	2
Pazopanib	Amp_12q13.3	0.941176	0.935636	2
Pazopanib	Amp_12q14.1	0.111111	0.685759	1
Pazopanib	Amp_12q14.3	0.737745	1.12346	3
Pazopanib	Amp_12q15	0.737745	1.12346	3
Pazopanib	Del_13q14.2	0.863307	1.00171	9
Pazopanib	Amp_17p13.1	0.261438	0.839073	2
Pazopanib	Del_17p13.1	0.572604	0.989527	8
Pazopanib	Del_17q11.2	0.164216	0.878547	3
Pazopanib	Amp_19q12	0.381699	1.09158	4
Pazopanib	Del_19q12	0.737745	1.00876	3

## Sheet: Supplementary Table 3E
Supplementary Table 3E. Correlation coefficient of genes located in 11q24.2 locus with doxorubicin and CNV score of 11q24.2
Gene Name	Correlation between gene expression and Doxorubicin response		Correlation between gene expression and CNV of 11q24.2
	p-value	rho	p-value	rho
PUS3	0.000701984	-0.737874	0.00151694	0.690376
EI24	0.00115215	-0.717234	0.00239252	0.6691
FAM118B	0.00343361	-0.663571	0.00329246	0.653144
DDX25	0.0153884	-0.56118	0.219124	0.304567
RPUSD4	0.0158442	-0.566563	0.00592733	0.621232
FOXRED1	0.0177118	-0.558308	0.00711388	0.610594
CDON	0.0256785	-0.529412	0.104054	0.395716
MSANTD2	0.0398274	-0.49226	0.0990689	0.401035
FEZ1	0.0446757	0.48194	0.255225	-0.282958

[truncated: 9 more sheets: Supplementary Table 4A, Supplementary Table 4B, Supplementary Table 4C, Supplementary Table 4D, Supplementary Table 4E, Supplementary Table 5A, Supplementary Table 5B, Supplementary Table 5C, Supplementary Table 5D]
